# Supplementary material for: Differential Effects of Combined ATR/WEE1 Inhibition in Cancer Cells
Source: Cancers (Basel). 2021 Jul 28;13(15):3790. doi: 10.3390/cancers13153790 (PMC8345075; doi:10.3390/cancers13153790)
Supplement: Supplementary file 1 [file cancers-13-03790-s001.zip]

Archive with 1 entries (1 files):
- cancers-1306089-SI.pdf
